# Supplementary material for: Rare copy number variations containing genes involved in RASopathies: deletion of SHOC2 and duplication of PTPN11
Source: Mol Cytogenet. 2014 Apr 16;7:28. doi: 10.1186/1755-8166-7-28 (PMC4031927; doi:10.1186/1755-8166-7-28)
Supplement: Additional file 2: Table S1 — Primer pairs for mutation screening of BBIP1 in Patient 2. [file 1755-8166-7-28-S2.xls]

## Sheet: Sheet1
Primers of for mutation screening of BBIP10
exon	primer pairs	sequence
Exon1	BBPe1f	5' GCGTCTCTCCTTTGAGTCTTT
	BBPe1r	5' TTTAGGTGCAGACATGGTAGTG
Exon2-1	BBPe2-1f	5' AGTGACATTGCCCTAGGAATAC
	BBPe2-1r	5' GGTGAAAGAGGAGACAGGAAAT
Exon2-2	BBPe2-2f	5' ACGCTGGCTACACACAAATA
	BBPe2-2r	5' TGCTATGTGACACTGCCTATG
Exon3	BBPe3f	5' TTCCTCAGAAGCACCCTACTA
	BBPe3r	5' ATAAGGCAGGTTGTTCCCTAAA
